# Supplementary material for: Long noncoding RNA SNHG12 is a potential diagnostic and prognostic biomarker in various tumors
Source: Chin Neurosurg J. 2021 Aug 9;7:37. doi: 10.1186/s41016-021-00250-4 (PMC8351140; doi:10.1186/s41016-021-00250-4)
Supplement: Supplementary file 1 — Additional file 1 : Supplementary Table S1. The cancer type of the 10 study papers. [file 41016_2021_250_MOESM1_ESM.xlsx]

## Sheet: Sheet1
Supplementary Table S1: the cancer type of the 10 study papers
No.	First Author	Title	Journal	Ethnicity	Year	Country	Cancer Type
1	Zhou, S	LncRNA SNHG12 promotes tumorigenesis and metastasis in osteosarcoma by upregulating Notch2 by sponging miR-195-5p	Biochemical and Biophysical Research Communications	Asian	2018	china	osteosarcoma
2	Liu, Z	Increased expression of lncRNA SNHG12 predicts a poor prognosis of nasopharyngeal carcinoma and regulates cell proliferation and metastasis by modulating Notch signal pathway	Cancer Biomark	Asian	2018	china	NPC
3	Yang,BF	LncRNA SNHG12 regulated the proliferation of gastric carcinoma cell BGC-823 by targeting microRNA-199a/b-5p	European Review for Medical and Pharmacological Sciences	Asian	2018	china	GC
4	Zhang, HY	LncRNA SNHG12 regulates gastric cancer progression by acting as a molecular sponge of miR‑320	Molecular Medicine Reports	Asian	2017	china	GC
5	Lan, T	Long non-coding RNA small nucleolar RNA host gene 12 (SNHG12) promotes tumorigenesis and metastasis by targeting miR-199a/b-5p in hepatocellular carcinoma	Journal of Experimental and Clinical Cancer Research	Asian	2017	china	HCC
6	Lei, W	Long non-coding RNA SNHG12 promotes the proliferation and migration of glioma cells by binding to HuR	International Journal of Oncology	Asian	2018	china	glioma
7	Wang, JZ	LncRNA SNHG12 promotes cell growth and inhibits cell apoptosis in colorectal cancer cells	Brazilian Journal of Medical and Biological Research	Asian	2017	china	CRC
8	Wang，OC	C-MYC-induced upregulation of lncRNA SNHG12 regulates cell proliferation, apoptosis and migration in triple-negative breast cancer	Original Article	Asian	2017	china	BC
9	Dong, J	Upregulation of Long Non-Coding RNA Small Nucleolar RNA Host Gene 12 Contributes to Cell Growth and Invasion in Cervical Cancer by Acting as a Sponge for MiR-424-5p	Cellular Physiology and Biochemistry	Asian	2018	china	CVC
10	Wang, Y	Knockdown of SNHG12 suppresses tumor metastasis and epithelial-mesenchymal transition via the slug/ZEB2 signaling pathway by targeting miR-218 in NSCLC	Oncology Letters	Asian	2018	china	NSCLC
