# Supplementary material for: Long noncoding RNA SNHG12 is a potential diagnostic and prognostic biomarker in various tumors
Source: Chin Neurosurg J. 2021 Aug 9;7:37. doi: 10.1186/s41016-021-00250-4 (PMC8351140; doi:10.1186/s41016-021-00250-4)
Supplement: Supplementary file 2 — Additional file 2 : Supplementary Table S2. The clinicopathological characteristics of 9 study in this paper. [file 41016_2021_250_MOESM2_ESM.xlsx]

## Sheet: Sheet1
Supplementary Table S2. the clinicopathological characteristics of 9 study in this paper
study	tumor stage				Lymphatic metastasis				Distant metastasis				Tumor size				age				Gender				Grade
	experience		control		experience		control		experience		control		experience		control		experience		control		experience		control		experience		control
	event	total	event	total	event	total	event	total	event	total	event	total	event	total	event	total	event	total	event	total	event	total	event	total	event	total	event	total
Sheng Zhou	7	16	1	15		16		15	14	16	7	15	11	16	3	15	5	16	4	15	9	16	8	15	13	16	6	15
Zhi-Biao Liu	31	62	14	67	22	62	17	67	18	62	13	67		62		67	36	62	37	67	30	62	28	67	29	62	17	67
Yang,BF	20	27	9	27	23	27	12	27		27		27	22	27	13	27	13	27	16	27	15	27	13	27		27		27
HANYUN ZHANG1	20	30	12	30	20	30	9	30	23	30	11	30	22	30	11	30	12	30	11	30	16	30	17	30		30		30
Tian Lan	17	24	9	24		24		24		24		24	18	24	10	24	14	24	11	24	19	24	18	24		24		24
WEI LEI	29	40	9	39		40		39		40		39	23	40	18	39	25	40	12	39	19	40	21	39		40		39
J.Z. Wang,	23	30	10	30		30		30	22	30	16	30	22	30	7	30	15	30	17	30	19	30	16	30	17	30	15	30
Wang，OC	20	51	11	51	37	51	27	51	4	51	5	51	3	51	1	51	26	51	24	51		51		51		51		51
Jing Dong	21	38	14	38	18	38	11	38	6	38	5	38	14	38	17	38	38	38	18	38		38		38	18	40	15	41

## Sheet: Sheet2
Supplementary Table S2. the clinicopathological characteristics of 9 study in this paper
#NAME?	tumor stage				Lymphatic metastasis				Distant metastasis				Tumor size				age				Gender				Grade
	experience		control		experience		control		experience		control		experience		control		experience		control		experience		control		experience		control
	event	total	event	total	event	total	event	total	event	total	event	total	event	total	event	total	event	total	event	total	event	total	event	total	event	total	event	total
Sheng Zhou	7	16	1	15		16		15	14	16	7	15	11	16	3	15	5	16	4	15	9	16	8	15	13	16	6	15
Zhi-Biao Liu	31	62	14	67	22	62	17	67	18	62	13	67		62		67	36	62	37	67	30	62	28	67	29	62	17	67
Yang,BF	20	27	9	27	23	27	12	27		27		27	22	27	13	27	13	27	16	27	15	27	13	27		27		27
HANYUN ZHANG1	20	30	12	30	20	30	9	30	23	30	11	30	22	30	11	30	12	30	11	30	16	30	17	30		30		30
Tian Lan	17	24	9	24		24		24		24		24	18	24	10	24	14	24	11	24	19	24	18	24		24		24
WEI LEI	29	40	9	39		40		39		40		39	23	40	18	39	25	40	12	39	19	40	21	39		40		39
J.Z. Wang,	23	30	10	30		30		30	22	30	16	30	22	30	7	30	15	30	17	30	19	30	16	30	17	30	15	30
Wang，OC	20	51	11	51	37	51	27	51	4	51	5	51	3	51	1	51	26	51	24	51		51		51		51		51
Jing Dong	21	38	14	38	18	38	11	38	6	38	5	38	14	38	17	38	38	38	18	38		38		38	18	40	15	41
study	tumor stage				Lymphatic metastasis				Distant metastasis				Tumor size				age				Gender				Grade
	experience		control		experience		control		experience		control		experience		control		experience		control		experience		control		experience		control
	event	total	event	total	event	total	event	total	event	total	event	total	event	total	event	total	event	total	event	total	event	total	event	total	event	total	event	total
Sheng Zhou	7	16	1	15		16		15	14	16	7	15	11	16	3	15	5	16	4	15	9	16	8	15	13	16	6	15
Zhi-Biao Liu	31	62	14	67	22	62	17	67	18	62	13	67		62		67	36	62	37	67	30	62	28	67	29	62	17	67
Yang,BF	20	27	9	27	23	27	12	27		27		27	22	27	13	27	13	27	16	27	15	27	13	27		27		27
HANYUN ZHANG1	20	30	12	30	20	30	9	30	23	30	11	30	22	30	11	30	12	30	11	30	16	30	17	30		30		30
Tian Lan	17	24	9	24		24		24		24		24	18	24	10	24	14	24	11	24	19	24	18	24		24		24
WEI LEI	29	40	9	39		40		39		40		39	23	40	18	39	25	40	12	39	19	40	21	39		40		39
J.Z. Wang,	23	30	10	30		30		30	22	30	16	30	22	30	7	30	15	30	17	30	19	30	16	30	17	30	15	30
Wang，OC	20	51	11	51	37	51	27	51	4	51	5	51	3	51	1	51	26	51	24	51		51		51		51		51
Jing Dong	21	38	14	38	18	38	11	38	6	38	5	38	14	38	17	38	38	38	18	38		38		38	18	40	15	41
