# Supplementary material for: Long noncoding RNA SNHG12 is a potential diagnostic and prognostic biomarker in various tumors
Source: Chin Neurosurg J. 2021 Aug 9;7:37. doi: 10.1186/s41016-021-00250-4 (PMC8351140; doi:10.1186/s41016-021-00250-4)
Supplement: Supplementary file 3 — Additional file 3 : Supplementary Table S3. The value of quality evaluation estimated on the REMARK guideline. [file 41016_2021_250_MOESM3_ESM.xlsx]

## Sheet: Sheet1
Supplementary Table S3. The value of quality evaluation estimated on the REMARK guideline.
No.	Author	Title	Q1	Q2	Q3	Q4	Q5	Q6	Q7	Q8	Q9	Q10	Q11	Q12	Q13	Q14	Q15	Q16	Q17	Q18	Q19	Q20	In Total (%)
1	Zhou, S	osteosarcoma	1	1	1	1	1	0	1	0	1	1	0	1	1	1	1	0	0	0	1	1	70
2	Liu, ZB	NPC	1	1	1	1	1	0	1	0	1	1	1	1	1	1	1	1	1	0	1	1	85
3	Wang, Y	NSCLC	1	1	1	1	1	0	1	0	0	1	1	0	1	1	0	0	0	0	1	1	60
4	YANG,BF	GC	1	1	1	1	1	0	1	0	1	1	1	1	1	1	1	1	0	0	1	1	80
5	Zhang, HY	GC	1	1	1	1	1	0	1	0	0	1	0	1	1	1	1	1	1	0	1	1	75
6	Lan, T	HCC	1	1	1	1	1	0	1	0	0	1	1	1	1	1	1	1	1	0	1	1	80
7	Lei, W	glioma	1	1	1	1	1	0	1	0	0	1	1	1	1	1	1	1	1	1	1	1	85
8	Dong, J.	CVC	1	1	1	1	1	0	1	0	0	1	1	1	1	1	1	1	1	0	1	1	80
9	Wang, JZ	CRC	1	1	1	1	1	0	1	0	0	1	1	1	1	1	1	1	1	0	1	1	80
10	Wang,OC	BC	1	1	1	1	1	0	0	0	0	1	0	1	1	0	1	1	1	0	1	1	65
NPC, nasopharyngeal carcinoma; GC, gastric cancer; HCC, hepatocellular cancer, CRC, colorectal cancer; BC, breast cancer; CVC, Cervical Cancer; NSCLC, non-small cell lung carcinoma.
